# Supplementary material for: Neonatal amygdala microstructure and structural connectivity are associated with autistic traits at 2 years of age
Source: Dev Cogn Neurosci. 2026 Apr 7;79:101721. doi: 10.1016/j.dcn.2026.101721 (PMC13091228; doi:10.1016/j.dcn.2026.101721)
Supplement: Supplementary file 2 — Supplementary material [file mmc2.xlsx]

## Sheet: Table S2
Table S2. Multiple linear regression results testing for associations between preterm birth and neonatal amygdala imaging features. Models are adjusted for GA at scan. Yellow highlights indicate nominally significant results, green highlights indicate significant results after adjusting for multiple comparisons.
MRI_metric	estimate	conf.low	conf.high	p.value	q.value
left_amygdala_FA	-0.381617	-0.686003	-0.0772297	0.0143073	0.0357683
left_amygdala_MD	-0.00702651	-0.266167	0.252114	0.957378	0.957378
left_amygdala_ODI	0.380215	0.0602922	0.700138	0.0201258	0.0402516
left_amygdala_NDI	-0.0157509	-0.260978	0.229476	0.899259	0.946589
right_amygdala_FA	-0.459142	-0.755931	-0.162354	0.0026218	0.00749087
right_amygdala_MD	-0.0204048	-0.289365	0.248556	0.881136	0.946589
right_amygdala_ODI	0.390804	0.0709295	0.710679	0.0169396	0.0376435
right_amygdala_NDI	0.163413	-0.0828917	0.409717	0.19208	0.320134
left_amygdala_left_putamen	0.291506	0.00448074	0.578532	0.0465677	0.0846685
left_amygdala_left_thalamus	-0.138151	-0.399993	0.12369	0.299125	0.460192
right_amygdala_right_putamen	0.0289044	-0.246505	0.304314	0.836127	0.946589
right_amygdala_right_thalamus	0.0797857	-0.186037	0.345609	0.55432	0.739093
left_amygdala_ctx_lh_insula	-0.0283712	-0.294176	0.237434	0.833379	0.946589
left_amygdala_ctx_lh_inferiortemporal	-0.634854	-0.870521	-0.399187	3.25529e-07	2.17019e-06
left_amygdala_ctx_lh_medialorbitofrontal	-0.494213	-0.713255	-0.275172	1.51975e-05	7.59876e-05
left_amygdala_ctx_lh_rostralanteriorcingulate	-0.547422	-0.79896	-0.295884	2.91213e-05	0.000116485
right_amygdala_ctx_rh_insula	-0.100292	-0.369355	0.168771	0.462876	0.661251
right_amygdala_ctx_rh_inferiortemporal	-0.422777	-0.679624	-0.16593	0.00139368	0.00464559
right_amygdala_ctx_rh_medialorbitofrontal	-0.760173	-0.975136	-0.545209	6.21978e-11	1.24396e-09
right_amygdala_ctx_rh_rostralanteriorcingulate	-0.699085	-0.939292	-0.458879	4.12467e-08	4.12467e-07

## Sheet: Table S3
Table S3. Multiple linear regression results testing for associations between neonatal amygdala imaging features and 2-year neurodevelopmental outcomes. Models are adjusted for GA at birth and at scan, infant sex, maternal education (university/postgraduate degree vs lower) and high postnatal depression screening score (Edinburgh Postnatal Depression Scale ≥ 10). Yellow highlights indicate nomina…
Outcome measure	Amygdala feature	estimate	conf.low	conf.high	std.error	statistic	p.value	q.value	p.sig	q.sig	r_squared	adj_r_squared
briefp_gec_t	left_amygdala_ctx_lh_inferiortemporal	0.214986	-0.106118	0.53609	0.161888	1.32799	0.187144	0.681296	0	0	0.0580511	0.00264235
briefp_gec_t	left_amygdala_ctx_lh_insula	-0.0873877	-0.3345	0.159725	0.124584	-0.701434	0.484629	0.699705	0	0	0.0463649	-0.0097313
briefp_gec_t	left_amygdala_ctx_lh_medialorbitofrontal	-0.209423	-0.542372	0.123526	0.16786	-1.2476	0.215033	0.681296	0	0	0.0561678	0.000648215
briefp_gec_t	left_amygdala_ctx_lh_rostralanteriorcingulate	-0.362821	-0.632794	-0.092848	0.13611	-2.66565	0.00893528	0.178706	1	0	0.104172	0.0514758
briefp_gec_t	left_amygdala_FA	-0.104281	-0.320333	0.111772	0.108925	-0.957363	0.340648	0.681296	0	0	0.0502986	-0.00556614
briefp_gec_t	left_amygdala_left_putamen	-0.0712152	-0.305409	0.162979	0.118071	-0.603154	0.547745	0.699705	0	0	0.0451704	-0.010996
briefp_gec_t	left_amygdala_left_thalamus	-0.0249172	-0.297072	0.247237	0.13721	-0.181599	0.856257	0.901324	0	0	0.0420746	-0.0142739
briefp_gec_t	left_amygdala_MD	0.229656	-0.0230449	0.482357	0.127402	1.80261	0.0744023	0.496016	0	0	0.0713489	0.0167224
briefp_gec_t	left_amygdala_NDI	-0.0976636	-0.367671	0.172343	0.136127	-0.717445	0.474739	0.699705	0	0	0.0465762	-0.00950754
briefp_gec_t	left_amygdala_ODI	0.117382	-0.0857098	0.320475	0.102391	1.14641	0.254307	0.681296	0	0	0.0539546	-0.0016951
briefp_gec_t	right_amygdala_ctx_rh_inferiortemporal	0.0717998	-0.208419	0.352019	0.141275	0.508226	0.612392	0.720461	0	0	0.0441853	-0.0120391
briefp_gec_t	right_amygdala_ctx_rh_insula	-0.0728682	-0.319887	0.17415	0.124537	-0.585112	0.559764	0.699705	0	0	0.0449704	-0.0112078
briefp_gec_t	right_amygdala_ctx_rh_medialorbitofrontal	-0.0997561	-0.412296	0.212783	0.15757	-0.633091	0.528091	0.699705	0	0	0.0455155	-0.0106306
briefp_gec_t	right_amygdala_ctx_rh_rostralanteriorcingulate	-0.188093	-0.466774	0.0905878	0.1405	-1.33874	0.183631	0.681296	0	0	0.0583112	0.00291775
briefp_gec_t	right_amygdala_FA	-0.00131816	-0.238918	0.236282	0.119789	-0.011004	0.991242	0.991242	0	0	0.041766	-0.0146007
briefp_gec_t	right_amygdala_MD	0.218359	-0.021297	0.458014	0.120825	1.80723	0.073674	0.496016	0	0	0.071496	0.0168781
briefp_gec_t	right_amygdala_NDI	-0.129869	-0.387378	0.12764	0.129826	-1.00033	0.319518	0.681296	0	0	0.0510742	-0.00474493
briefp_gec_t	right_amygdala_ODI	0.0605395	-0.1403	0.261379	0.101256	0.597888	0.55124	0.699705	0	0	0.0451114	-0.0110585
briefp_gec_t	right_amygdala_right_putamen	-0.121255	-0.368682	0.126173	0.124743	-0.972034	0.333333	0.681296	0	0	0.0505598	-0.00528964
briefp_gec_t	right_amygdala_right_thalamus	0.0479353	-0.198437	0.294307	0.124211	0.385918	0.700361	0.778179	0	0	0.043162	-0.0131226
bs_ab_composite_scr	left_amygdala_ctx_lh_inferiortemporal	0.308408	-0.160256	0.777072	0.233953	1.31825	0.192787	0.670704	0	0	0.0735633	-0.0256978
bs_ab_composite_scr	left_amygdala_ctx_lh_insula	0.392539	0.0451562	0.739923	0.173411	2.26364	0.0274901	0.274234	1	0	0.124888	0.0311262
bs_ab_composite_scr	left_amygdala_ctx_lh_medialorbitofrontal	0.226178	-0.207998	0.660354	0.216737	1.04356	0.301173	0.697672	0	0	0.0630352	-0.0373538
bs_ab_composite_scr	left_amygdala_ctx_lh_rostralanteriorcingulate	0.440924	0.12186	0.759988	0.159274	2.76834	0.00762479	0.152496	1	0	0.159797	0.0697756
bs_ab_composite_scr	left_amygdala_FA	0.143245	-0.160485	0.446974	0.151619	0.944768	0.348836	0.697672	0	0	0.0598002	-0.0409355
bs_ab_composite_scr	left_amygdala_left_putamen	0.255682	-0.0476992	0.559064	0.151445	1.68828	0.0969194	0.484597	0	0	0.0910768	-0.00630787
bs_ab_composite_scr	left_amygdala_left_thalamus	0.34853	0.0145296	0.682531	0.16673	2.09039	0.0411351	0.274234	1	0	0.113953	0.0190194
bs_ab_composite_scr	left_amygdala_MD	0.0704661	-0.265886	0.406818	0.167904	0.419681	0.676324	0.901765	0	0	0.0478092	-0.0542113
bs_ab_composite_scr	left_amygdala_NDI	-0.0379536	-0.376812	0.300905	0.169155	-0.224372	0.823285	0.945408	0	0	0.0456722	-0.0565772
bs_ab_composite_scr	left_amygdala_ODI	-0.164397	-0.419035	0.0902405	0.127113	-1.29332	0.201211	0.670704	0	0	0.0725174	-0.0268558
bs_ab_composite_scr	right_amygdala_ctx_rh_inferiortemporal	0.195432	-0.19704	0.587905	0.195919	0.997518	0.322804	0.697672	0	0	0.0614903	-0.0390643
bs_ab_composite_scr	right_amygdala_ctx_rh_insula	0.19462	-0.14495	0.53419	0.16951	1.14813	0.255797	0.697672	0	0	0.0667816	-0.0332061
bs_ab_composite_scr	right_amygdala_ctx_rh_medialorbitofrontal	-0.0241821	-0.537601	0.489237	0.256294	-0.0943528	0.925166	0.945408	0	0	0.0449661	-0.0573589
bs_ab_composite_scr	right_amygdala_ctx_rh_rostralanteriorcingulate	0.143739	-0.28176	0.569237	0.212405	0.67672	0.501369	0.771337	0	0	0.0525622	-0.048949
bs_ab_composite_scr	right_amygdala_FA	-0.0139767	-0.337749	0.309796	0.161624	-0.0864766	0.931396	0.945408	0	0	0.0449419	-0.0573858
bs_ab_composite_scr	right_amygdala_MD	-0.102578	-0.402388	0.197232	0.149662	-0.685397	0.495921	0.771337	0	0	0.0527605	-0.0487295
bs_ab_composite_scr	right_amygdala_NDI	-0.0118105	-0.355787	0.332166	0.17171	-0.0687816	0.945408	0.945408	0	0	0.044895	-0.0574377
bs_ab_composite_scr	right_amygdala_ODI	0.0338624	-0.269709	0.337434	0.15154	0.223454	0.823995	0.945408	0	0	0.0456652	-0.0565849
bs_ab_composite_scr	right_amygdala_right_putamen	0.103459	-0.187925	0.394844	0.145457	0.711273	0.479867	0.771337	0	0	0.0533663	-0.0480587
bs_ab_composite_scr	right_amygdala_right_thalamus	0.104485	-0.270536	0.479507	0.187207	0.558128	0.578982	0.827117	0	0	0.0500983	-0.0516769
bs_cog_composite_scr	left_amygdala_ctx_lh_inferiortemporal	0.148668	-0.187352	0.484688	0.168676	0.881379	0.380929	0.980923	0	0	0.109333	0.0380798
bs_cog_composite_scr	left_amygdala_ctx_lh_insula	0.0427356	-0.270749	0.35622	0.157364	0.271572	0.786697	0.980923	0	0	0.100992	0.0290712
bs_cog_composite_scr	left_amygdala_ctx_lh_medialorbitofrontal	0.0862349	-0.241927	0.414397	0.164732	0.523487	0.602179	0.980923	0	0	0.103384	0.0316547
bs_cog_composite_scr	left_amygdala_ctx_lh_rostralanteriorcingulate	0.134865	-0.130127	0.399858	0.133022	1.01386	0.313909	0.980923	0	0	0.112275	0.0412565
bs_cog_composite_scr	left_amygdala_FA	0.0146486	-0.247125	0.276422	0.131406	0.111476	0.911537	0.980923	0	0	0.100257	0.0282775
bs_cog_composite_scr	left_amygdala_left_putamen	0.0523404	-0.222713	0.327394	0.138072	0.37908	0.705699	0.980923	0	0	0.101829	0.0299751
bs_cog_composite_scr	left_amygdala_left_thalamus	-0.0202064	-0.319303	0.27889	0.150141	-0.134582	0.893303	0.980923	0	0	0.100325	0.0283511
bs_cog_composite_scr	left_amygdala_MD	0.109471	-0.19214	0.411083	0.151404	0.723042	0.471903	0.980923	0	0	0.106337	0.0348441
bs_cog_composite_scr	left_amygdala_NDI	0.00632114	-0.313317	0.325959	0.160452	0.0393957	0.96868	0.980923	0	0	0.100126	0.0281366
bs_cog_composite_scr	left_amygdala_ODI	-0.0104614	-0.23041	0.209487	0.11041	-0.0947498	0.924766	0.980923	0	0	0.100216	0.0282328
bs_cog_composite_scr	right_amygdala_ctx_rh_inferiortemporal	0.138516	-0.184482	0.461513	0.162139	0.854302	0.395658	0.980923	0	0	0.10878	0.0374828
bs_cog_composite_scr	right_amygdala_ctx_rh_insula	0.10947	-0.19841	0.41735	0.15455	0.708312	0.480947	0.980923	0	0	0.106088	0.0345746
bs_cog_composite_scr	right_amygdala_ctx_rh_medialorbitofrontal	0.15949	-0.220683	0.539662	0.19084	0.835726	0.405964	0.980923	0	0	0.108411	0.0370836
bs_cog_composite_scr	right_amygdala_ctx_rh_rostralanteriorcingulate	0.140954	-0.198069	0.479977	0.170183	0.828247	0.410158	0.980923	0	0	0.108264	0.0369253
bs_cog_composite_scr	right_amygdala_FA	0.0943376	-0.17417	0.362846	0.134786	0.699906	0.486152	0.980923	0	0	0.105947	0.0344232
bs_cog_composite_scr	right_amygdala_MD	0.0184291	-0.251928	0.288786	0.135715	0.135793	0.892348	0.980923	0	0	0.100329	0.0283554
bs_cog_composite_scr	right_amygdala_NDI	-0.15743	-0.471917	0.157058	0.157867	-0.99723	0.32186	0.980923	0	0	0.111884	0.0408346
bs_cog_composite_scr	right_amygdala_ODI	-0.0451004	-0.302694	0.212493	0.129307	-0.348784	0.728229	0.980923	0	0	0.101565	0.0296903
bs_cog_composite_scr	right_amygdala_right_putamen	-0.0908427	-0.362017	0.180332	0.136125	-0.667349	0.506597	0.980923	0	0	0.10542	0.0338535
bs_cog_composite_scr	right_amygdala_right_thalamus	0.00370628	-0.304036	0.311449	0.154481	0.0239918	0.980923	0.980923	0	0	0.100115	0.0281239
bs_lang_composite_scr	left_amygdala_ctx_lh_inferiortemporal	-0.075623	-0.430836	0.27959	0.178189	-0.424397	0.672541	0.981399	0	0	0.094973	0.0195541
bs_lang_composite_scr	left_amygdala_ctx_lh_insula	0.0577685	-0.261109	0.376646	0.159962	0.36114	0.719053	0.981399	0	0	0.0943495	0.0188786
bs_lang_composite_scr	left_amygdala_ctx_lh_medialorbitofrontal	0.00336736	-0.332871	0.339606	0.16867	0.0199642	0.984127	0.984127	0	0	0.092714	0.0171069
bs_lang_composite_scr	left_amygdala_ctx_lh_rostralanteriorcingulate	0.0124507	-0.27579	0.300692	0.144593	0.0861083	0.931619	0.981399	0	0	0.0928024	0.0172026
bs_lang_composite_scr	left_amygdala_FA	0.0229789	-0.260007	0.305965	0.141957	0.161872	0.87186	0.981399	0	0	0.0930391	0.017459
bs_lang_composite_scr	left_amygdala_left_putamen	0.05799	-0.222534	0.338514	0.140722	0.412089	0.681499	0.981399	0	0	0.0948439	0.0194142
bs_lang_composite_scr	left_amygdala_left_thalamus	-0.0258071	-0.338181	0.286567	0.156699	-0.164692	0.869648	0.981399	0	0	0.0930507	0.0174715
bs_lang_composite_scr	left_amygdala_MD	0.0484237	-0.260098	0.356945	0.154767	0.312882	0.755275	0.981399	0	0	0.0939409	0.018436
bs_lang_composite_scr	left_amygdala_NDI	0.0306007	-0.291008	0.352209	0.161331	0.189676	0.850097	0.981399	0	0	0.0931621	0.0175923
bs_lang_composite_scr	left_amygdala_ODI	-0.123174	-0.347347	0.100998	0.112454	-1.09533	0.277022	0.981399	0	0	0.10758	0.0332112
bs_lang_composite_scr	right_amygdala_ctx_rh_inferiortemporal	-0.0147792	-0.360526	0.330967	0.17344	-0.085212	0.932329	0.981399	0	0	0.0928005	0.0172005
bs_lang_composite_scr	right_amygdala_ctx_rh_insula	0.103928	-0.222753	0.43061	0.163876	0.634188	0.527968	0.981399	0	0	0.097749	0.0225614
bs_lang_composite_scr	right_amygdala_ctx_rh_medialorbitofrontal	-0.0683901	-0.464148	0.327368	0.198528	-0.344486	0.731485	0.981399	0	0	0.0942019	0.0187188
bs_lang_composite_scr	right_amygdala_ctx_rh_rostralanteriorcingulate	-0.174704	-0.527603	0.178195	0.177028	-0.986872	0.32701	0.981399	0	0	0.104818	0.0302193
bs_lang_composite_scr	right_amygdala_FA	0.198212	-0.0786473	0.47507	0.138883	1.42718	0.157851	0.981399	0	0	0.11767	0.0441422
bs_lang_composite_scr	right_amygdala_MD	-0.112856	-0.386348	0.160636	0.137194	-0.822598	0.413453	0.981399	0	0	0.101156	0.0262528
bs_lang_composite_scr	right_amygdala_NDI	-0.0751734	-0.394907	0.24456	0.160391	-0.468689	0.640708	0.981399	0	0	0.0954687	0.0200911
bs_lang_composite_scr	right_amygdala_ODI	-0.124232	-0.3891	0.140637	0.132869	-0.934999	0.352914	0.981399	0	0	0.103593	0.0288926
bs_lang_composite_scr	right_amygdala_right_putamen	-0.0417269	-0.323634	0.24018	0.141416	-0.295065	0.768793	0.981399	0	0	0.0938048	0.0182885
bs_lang_composite_scr	right_amygdala_right_thalamus	0.0415396	-0.284429	0.367508	0.163519	0.254036	0.800192	0.981399	0	0	0.0935215	0.0179816
bs_se_composite_scr	left_amygdala_ctx_lh_inferiortemporal	0.0283836	-0.423928	0.480696	0.225878	0.125659	0.900444	0.947836	0	0	0.0895609	-0.0062748
bs_se_composite_scr	left_amygdala_ctx_lh_insula	0.298121	-0.0589342	0.655177	0.178308	1.67195	0.100016	0.666776	0	0	0.131883	0.0405023
bs_se_composite_scr	left_amygdala_ctx_lh_medialorbitofrontal	0.0739488	-0.351793	0.49969	0.212609	0.347816	0.729259	0.947836	0	0	0.0912374	-0.00442179
bs_se_composite_scr	left_amygdala_ctx_lh_rostralanteriorcingulate	0.214375	-0.120615	0.549365	0.167289	1.28147	0.205218	0.947836	0	0	0.114811	0.021633
bs_se_composite_scr	left_amygdala_FA	0.296048	0.00994657	0.58215	0.142875	2.07208	0.0427925	0.427925	1	0	0.153101	0.0639541
bs_se_composite_scr	left_amygdala_left_putamen	0.110231	-0.193637	0.414099	0.151747	0.726413	0.470558	0.947836	0	0	0.0976621	0.00267912
bs_se_composite_scr	left_amygdala_left_thalamus	0.15148	-0.18058	0.48354	0.165826	0.913489	0.364833	0.947836	0	0	0.102449	0.00796945
bs_se_composite_scr	left_amygdala_MD	0.0325258	-0.302302	0.367354	0.167208	0.194523	0.846458	0.947836	0	0	0.0899128	-0.00588581
bs_se_composite_scr	left_amygdala_NDI	0.0821752	-0.250237	0.414588	0.166002	0.495027	0.622484	0.947836	0	0	0.0932071	-0.00224476
bs_se_composite_scr	left_amygdala_ODI	-0.301101	-0.533029	-0.0691725	0.115821	-2.5997	0.0118604	0.237209	1	0	0.185843	0.100142
bs_se_composite_scr	right_amygdala_ctx_rh_inferiortemporal	-0.0504062	-0.431357	0.330545	0.190241	-0.26496	0.791996	0.947836	0	0	0.0904289	-0.00531537
bs_se_composite_scr	right_amygdala_ctx_rh_insula	0.164205	-0.178789	0.507198	0.171285	0.958661	0.341779	0.947836	0	0	0.103759	0.00941793
bs_se_composite_scr	right_amygdala_ctx_rh_medialorbitofrontal	0.0856363	-0.411287	0.582559	0.248156	0.345091	0.731296	0.947836	0	0	0.0912074	-0.00445499
bs_se_composite_scr	right_amygdala_ctx_rh_rostralanteriorcingulate	-0.0332013	-0.449094	0.382691	0.20769	-0.15986	0.873557	0.947836	0	0	0.0897168	-0.00610249
bs_se_composite_scr	right_amygdala_FA	-0.00403022	-0.305885	0.297825	0.150742	-0.0267359	0.978764	0.978764	0	0	0.0893201	-0.00654094
bs_se_composite_scr	right_amygdala_MD	-0.0422582	-0.346302	0.261785	0.151835	-0.278317	0.781776	0.947836	0	0	0.0905446	-0.00518756
bs_se_composite_scr	right_amygdala_NDI	0.0474227	-0.301707	0.396552	0.17435	0.271998	0.786607	0.947836	0	0	0.0904892	-0.00524881
bs_se_composite_scr	right_amygdala_ODI	-0.0401186	-0.330975	0.250738	0.145249	-0.276205	0.78339	0.947836	0	0	0.0905259	-0.00520818
bs_se_composite_scr	right_amygdala_right_putamen	0.0819246	-0.198366	0.362215	0.139973	0.58529	0.560663	0.947836	0	0	0.0947491	-0.000540421
bs_se_composite_scr	right_amygdala_right_thalamus	0.0352849	-0.327591	0.398161	0.181215	0.194713	0.84631	0.947836	0	0	0.089914	-0.0058845
ecbq_effco_corrected	left_amygdala_ctx_lh_inferiortemporal	0.146203	-0.165015	0.457422	0.157009	0.931181	0.353837	0.865973	0	0	0.0660093	0.0141209
ecbq_effco_corrected	left_amygdala_ctx_lh_insula	0.15937	-0.0888605	0.4076	0.125231	1.2726	0.205892	0.865973	0	0	0.0724201	0.0208879
ecbq_effco_corrected	left_amygdala_ctx_lh_medialorbitofrontal	0.272503	-0.0429112	0.587918	0.159126	1.7125	0.0896735	0.865973	0	0	0.0834002	0.032478
ecbq_effco_corrected	left_amygdala_ctx_lh_rostralanteriorcingulate	0.185485	-0.0853973	0.456368	0.136659	1.35728	0.177521	0.865973	0	0	0.0743007	0.022873
ecbq_effco_corrected	left_amygdala_FA	0.0890686	-0.123082	0.301219	0.107029	0.83219	0.407138	0.865973	0	0	0.0645093	0.0125376
ecbq_effco_corrected	left_amygdala_left_putamen	0.10677	-0.127688	0.341227	0.118283	0.902659	0.368715	0.865973	0	0	0.0655603	0.013647
ecbq_effco_corrected	left_amygdala_left_thalamus	-0.0526876	-0.312288	0.206913	0.130968	-0.402295	0.688262	0.865973	0	0	0.0599193	0.00769259
ecbq_effco_corrected	left_amygdala_MD	-0.0528562	-0.298822	0.193109	0.124089	-0.425955	0.670988	0.865973	0	0	0.0600896	0.00787234
ecbq_effco_corrected	left_amygdala_NDI	-0.0318016	-0.292385	0.228782	0.131464	-0.241904	0.809313	0.865973	0	0	0.0590204	0.00674377
ecbq_effco_corrected	left_amygdala_ODI	0.0230023	-0.179953	0.225958	0.102391	0.224652	0.822674	0.865973	0	0	0.0589503	0.00666978
ecbq_effco_corrected	right_amygdala_ctx_rh_inferiortemporal	0.123372	-0.151821	0.398566	0.138834	0.88863	0.376177	0.865973	0	0	0.0653445	0.0134192
ecbq_effco_corrected	right_amygdala_ctx_rh_insula	0.036134	-0.216693	0.288962	0.127551	0.283292	0.777495	0.865973	0	0	0.0592097	0.00694353
ecbq_effco_corrected	right_amygdala_ctx_rh_medialorbitofrontal	0.093944	-0.21271	0.400598	0.154706	0.607243	0.544964	0.865973	0	0	0.0617141	0.00958715
ecbq_effco_corrected	right_amygdala_ctx_rh_rostralanteriorcingulate	0.0476083	-0.242382	0.337599	0.146299	0.325417	0.745495	0.865973	0	0	0.0594328	0.00717907
ecbq_effco_corrected	right_amygdala_FA	-0.139524	-0.36366	0.0846122	0.113076	-1.2339	0.21992	0.865973	0	0	0.0715984	0.0200206
ecbq_effco_corrected	right_amygdala_MD	-0.075074	-0.314686	0.164538	0.120883	-0.621045	0.535878	0.865973	0	0	0.0618609	0.00974207
ecbq_effco_corrected	right_amygdala_NDI	-0.01451	-0.261611	0.232591	0.124662	-0.116395	0.907556	0.907556	0	0	0.0586286	0.00633024
ecbq_effco_corrected	right_amygdala_ODI	0.141178	-0.0625862	0.344942	0.102798	1.37335	0.172488	0.865973	0	0	0.0746703	0.0232631
ecbq_effco_corrected	right_amygdala_right_putamen	0.0926189	-0.151626	0.336864	0.123221	0.75165	0.453897	0.865973	0	0	0.0634101	0.0113773
ecbq_effco_corrected	right_amygdala_right_thalamus	-0.0537027	-0.298075	0.190669	0.123285	-0.435599	0.663997	0.865973	0	0	0.0601618	0.00794854
ecbq_negaf_corrected	left_amygdala_ctx_lh_inferiortemporal	0.267057	-0.0259027	0.560017	0.147797	1.80692	0.0735597	0.639605	0	0	0.172383	0.126405
ecbq_negaf_corrected	left_amygdala_ctx_lh_insula	0.0148635	-0.223111	0.252838	0.120057	0.123804	0.901701	0.998486	0	0	0.147485	0.100123
ecbq_negaf_corrected	left_amygdala_ctx_lh_medialorbitofrontal	0.0906536	-0.213065	0.394372	0.153225	0.591638	0.555329	0.998486	0	0	0.150118	0.102903
ecbq_negaf_corrected	left_amygdala_ctx_lh_rostralanteriorcingulate	-0.0129208	-0.272882	0.24704	0.13115	-0.0985196	0.921702	0.998486	0	0	0.14744	0.100076
ecbq_negaf_corrected	left_amygdala_FA	0.0570504	-0.145195	0.259296	0.102032	0.559142	0.577223	0.998486	0	0	0.149825	0.102593
ecbq_negaf_corrected	left_amygdala_left_putamen	0.0546107	-0.169107	0.278329	0.112865	0.483859	0.629466	0.998486	0	0	0.149208	0.101942
ecbq_negaf_corrected	left_amygdala_left_thalamus	0.174822	-0.0701513	0.419795	0.123588	1.41455	0.160077	0.800383	0	0	0.162874	0.116367
ecbq_negaf_corrected	left_amygdala_MD	0.0541194	-0.179921	0.28816	0.118073	0.458357	0.647617	0.998486	0	0	0.149019	0.101743
ecbq_negaf_corrected	left_amygdala_NDI	0.00023803	-0.247812	0.248288	0.12514	0.00190211	0.998486	0.998486	0	0	0.147364	0.0999952
ecbq_negaf_corrected	left_amygdala_ODI	-0.082691	-0.275233	0.109851	0.0971366	-0.851285	0.396495	0.998486	0	0	0.153047	0.105994
ecbq_negaf_corrected	right_amygdala_ctx_rh_inferiortemporal	-0.00376944	-0.26661	0.259071	0.132602	-0.0284266	0.977374	0.998486	0	0	0.14737	0.100002
ecbq_negaf_corrected	right_amygdala_ctx_rh_insula	0.0336245	-0.206981	0.27423	0.121385	0.277008	0.782304	0.998486	0	0	0.147969	0.100634
ecbq_negaf_corrected	right_amygdala_ctx_rh_medialorbitofrontal	0.173102	-0.11735	0.463554	0.146532	1.18133	0.240068	0.960272	0	0	0.158241	0.111476
ecbq_negaf_corrected	right_amygdala_ctx_rh_rostralanteriorcingulate	-0.0150283	-0.291116	0.26106	0.139286	-0.107895	0.914279	0.998486	0	0	0.147456	0.100092
ecbq_negaf_corrected	right_amygdala_FA	0.179668	-0.0323761	0.391713	0.106976	1.67952	0.0959407	0.639605	0	0	0.169067	0.122904
ecbq_negaf_corrected	right_amygdala_MD	-0.0475542	-0.275806	0.180697	0.115152	-0.412969	0.680448	0.998486	0	0	0.148708	0.101414
ecbq_negaf_corrected	right_amygdala_NDI	0.0185578	-0.216582	0.253698	0.118627	0.156437	0.87598	0.998486	0	0	0.147557	0.100199
ecbq_negaf_corrected	right_amygdala_ODI	-0.0939129	-0.288687	0.100862	0.0982631	-0.955729	0.341344	0.998486	0	0	0.154515	0.107543
ecbq_negaf_corrected	right_amygdala_right_putamen	0.0618265	-0.170916	0.294569	0.117418	0.526551	0.599585	0.998486	0	0	0.149547	0.1023
ecbq_negaf_corrected	right_amygdala_right_thalamus	0.255533	0.0279342	0.483132	0.114823	2.22545	0.0281287	0.562574	1	0	0.184749	0.139458
ecbq_surge_corrected	left_amygdala_ctx_lh_inferiortemporal	-0.323812	-0.632815	-0.0148087	0.155891	-2.07717	0.0401582	0.465087	1	0	0.0792559	0.0281034
ecbq_surge_corrected	left_amygdala_ctx_lh_insula	-0.0147197	-0.26691	0.23747	0.127229	-0.115694	0.90811	0.955905	0	0	0.0425906	-0.0105988
ecbq_surge_corrected	left_amygdala_ctx_lh_medialorbitofrontal	0.0602445	-0.26193	0.382419	0.162536	0.370653	0.711622	0.928462	0	0	0.0436885	-0.00943997
ecbq_surge_corrected	left_amygdala_ctx_lh_rostralanteriorcingulate	0.0485037	-0.226841	0.323848	0.138911	0.349172	0.72764	0.928462	0	0	0.0435517	-0.00958433
ecbq_surge_corrected	left_amygdala_FA	-0.0437187	-0.258191	0.170754	0.108201	-0.404052	0.686974	0.928462	0	0	0.0439172	-0.0091985
ecbq_surge_corrected	left_amygdala_left_putamen	-0.00349148	-0.240827	0.233844	0.119735	-0.02916	0.976791	0.976791	0	0	0.0424795	-0.0107161
ecbq_surge_corrected	left_amygdala_left_thalamus	0.0669324	-0.194755	0.32862	0.13202	0.506985	0.613199	0.928462	0	0	0.0447454	-0.00832429
ecbq_surge_corrected	left_amygdala_MD	0.15869	-0.0877175	0.405098	0.124312	1.27655	0.204499	0.681665	0	0	0.056705	0.00429977
ecbq_surge_corrected	left_amygdala_NDI	-0.187059	-0.447491	0.0733737	0.131387	-1.42372	0.15741	0.62964	0	0	0.0601121	0.00789609
ecbq_surge_corrected	left_amygdala_ODI	-0.0383126	-0.242907	0.166282	0.103217	-0.371184	0.711228	0.928462	0	0	0.0436919	-0.00943629
ecbq_surge_corrected	right_amygdala_ctx_rh_inferiortemporal	-0.161116	-0.437956	0.115724	0.139665	-1.15359	0.251216	0.717759	0	0	0.0541269	0.00157841
ecbq_surge_corrected	right_amygdala_ctx_rh_insula	0.0655637	-0.189196	0.320324	0.128526	0.510122	0.611007	0.928462	0	0	0.0447736	-0.00829458
ecbq_surge_corrected	right_amygdala_ctx_rh_medialorbitofrontal	0.0285831	-0.281151	0.338317	0.15626	0.18292	0.855203	0.950226	0	0	0.0427685	-0.010411
ecbq_surge_corrected	right_amygdala_ctx_rh_rostralanteriorcingulate	0.233741	-0.0554358	0.522919	0.145889	1.60219	0.112035	0.560176	0	0	0.0647026	0.0127417
ecbq_surge_corrected	right_amygdala_FA	0.0798974	-0.147217	0.307011	0.114578	0.697317	0.487103	0.928462	0	0	0.0467637	-0.00619384
ecbq_surge_corrected	right_amygdala_MD	0.227769	-0.0103763	0.465914	0.120143	1.89581	0.0606584	0.465087	0	0	0.0733108	0.0218281
ecbq_surge_corrected	right_amygdala_NDI	-0.226789	-0.472219	0.0186403	0.123818	-1.83163	0.069763	0.465087	0	0	0.07132	0.0197267
ecbq_surge_corrected	right_amygdala_ODI	0.0280183	-0.179192	0.235228	0.104537	0.268023	0.789193	0.928462	0	0	0.0431084	-0.0100522
ecbq_surge_corrected	right_amygdala_right_putamen	0.0373082	-0.209549	0.284166	0.124539	0.299571	0.76508	0.928462	0	0	0.043267	-0.00988488
ecbq_surge_corrected	right_amygdala_right_thalamus	0.0828723	-0.163282	0.329026	0.124184	0.667336	0.505981	0.928462	0	0	0.0464041	-0.00657345
qchat_score_corrected	left_amygdala_ctx_lh_inferiortemporal	0.153682	-0.135544	0.442908	0.145944	1.05302	0.294637	0.47103	0	0	0.191121	0.147001
qchat_score_corrected	left_amygdala_ctx_lh_insula	0.244114	0.0164071	0.47182	0.114901	2.12456	0.0358631	0.119544	1	0	0.215172	0.172363
qchat_score_corrected	left_amygdala_ctx_lh_medialorbitofrontal	0.205509	-0.089486	0.500504	0.148855	1.3806	0.1702	0.425501	0	0	0.196884	0.153077
qchat_score_corrected	left_amygdala_ctx_lh_rostralanteriorcingulate	0.179733	-0.0710655	0.430531	0.126553	1.42022	0.158373	0.425501	0	0	0.197679	0.153916
qchat_score_corrected	left_amygdala_FA	0.0980204	-0.0971157	0.293157	0.0984658	0.995477	0.321689	0.47103	0	0	0.190262	0.146095
qchat_score_corrected	left_amygdala_left_putamen	0.311491	0.101596	0.521385	0.105913	2.94101	0.00398904	0.0255871	1	1	0.242529	0.201213
qchat_score_corrected	left_amygdala_left_thalamus	0.0760755	-0.164081	0.316232	0.121183	0.627773	0.531454	0.708605	0	0	0.185884	0.141478
qchat_score_corrected	left_amygdala_MD	-0.316103	-0.535381	-0.0968252	0.110648	-2.85684	0.00511742	0.0255871	1	1	0.239401	0.197914
qchat_score_corrected	left_amygdala_NDI	0.345835	0.113051	0.578618	0.117463	2.94421	0.00395111	0.0255871	1	1	0.242649	0.201339
qchat_score_corrected	left_amygdala_ODI	-0.106885	-0.292302	0.0785314	0.0935613	-1.14241	0.255765	0.47103	0	0	0.192548	0.148505
qchat_score_corrected	right_amygdala_ctx_rh_inferiortemporal	0.0341105	-0.221678	0.289899	0.129071	0.264277	0.792061	0.880068	0	0	0.183486	0.138949
qchat_score_corrected	right_amygdala_ctx_rh_insula	0.114622	-0.117401	0.346644	0.117079	0.979015	0.329721	0.47103	0	0	0.190025	0.145845
qchat_score_corrected	right_amygdala_ctx_rh_medialorbitofrontal	0.0753896	-0.210064	0.360843	0.14404	0.523393	0.601754	0.752192	0	0	0.184997	0.140542
qchat_score_corrected	right_amygdala_ctx_rh_rostralanteriorcingulate	0.00426491	-0.257648	0.266178	0.132161	0.0322705	0.974315	0.974315	0	0	0.182975	0.13841
qchat_score_corrected	right_amygdala_FA	-0.038768	-0.246179	0.168643	0.10466	-0.37042	0.711782	0.837391	0	0	0.183985	0.139476
qchat_score_corrected	right_amygdala_MD	-0.375402	-0.585745	-0.165059	0.106139	-3.53689	0.000593991	0.0118798	1	1	0.266395	0.226381
qchat_score_corrected	right_amygdala_NDI	0.25037	0.0260439	0.474696	0.113195	2.21185	0.0290447	0.116179	1	0	0.217758	0.17509
qchat_score_corrected	right_amygdala_ODI	-0.00816759	-0.197651	0.181316	0.0956135	-0.085423	0.93208	0.974315	0	0	0.183022	0.138459
qchat_score_corrected	right_amygdala_right_putamen	0.115447	-0.106852	0.337747	0.112172	1.0292	0.305646	0.47103	0	0	0.19076	0.14662
qchat_score_corrected	right_amygdala_right_thalamus	0.118408	-0.107697	0.344513	0.114093	1.03783	0.301627	0.47103	0	0	0.19089	0.146757

## Sheet: Table S4
Table S4. Sensitivity analyses for statistically significant main models excluding one twin randomly from each pair. Multiple linear regression results testing for associations between neonatal amygdala imaging features and 2-year neurodevelopmental outcomes. Models are adjusted for GA at birth and at scan, infant sex, maternal education (university/postgraduate degree vs lower) and high postnata…
Outcome measure	Amygdala feature	estimate	conf.low	conf.high	std.error	statistic	p.value	q.value
qchat_score_corrected	left_amygdala_MD	-0.288477	-0.526386	-0.0505677	0.11993	-2.40537	0.0179757	0.0179757
qchat_score_corrected	left_amygdala_NDI	0.323895	0.0770569	0.570732	0.124431	2.603	0.0106319	0.0141758
qchat_score_corrected	left_amygdala_left_putamen	0.296265	0.0773179	0.515211	0.110371	2.68426	0.00849675	0.0141758
qchat_score_corrected	right_amygdala_MD	-0.377534	-0.598059	-0.15701	0.111166	-3.39612	0.000978492	0.00391397

## Sheet: Table S5
Table S5. Multiple linear regression results testing for associations between neonatal amygdala imaging features and 2-year neurodevelopmental outcomes in preterm and term groups separately. Models are adjusted for GA at birth and at scan, infant sex, maternal education (university/postgraduate degree vs lower) and high postnatal depression screening score (Edinburgh Postnatal Depression Scale ≥ …
Preterms												Terms
Outcome measure	Amygdala feature	estimate	conf.low	conf.high	std.error	statistic	p.value	q.value	p.sig	q.sig		Outcome measure	Amygdala feature	estimate	conf.low	conf.high	std.error	statistic	p.value	q.value	p.sig	q.sig
briefp_gec_t	left_amygdala_FA	-0.141258	-0.410096	0.127579	0.133911	-1.05487	0.296458	0.509518	0	0		briefp_gec_t	left_amygdala_FA	-0.0569126	-0.367743	0.253918	0.154593	-0.368144	0.714384	0.960495	0	0
briefp_gec_t	left_amygdala_MD	0.25241	-0.0622634	0.567083	0.156742	1.61035	0.113494	0.509518	0	0		briefp_gec_t	left_amygdala_MD	0.128832	-0.256495	0.514158	0.191644	0.672243	0.504652	0.960495	0	0
briefp_gec_t	left_amygdala_NDI	-0.0974452	-0.428356	0.233466	0.164831	-0.591184	0.557008	0.69626	0	0		briefp_gec_t	left_amygdala_NDI	-0.157272	-0.61933	0.304786	0.229807	-0.684367	0.497035	0.960495	0	0
briefp_gec_t	left_amygdala_ODI	0.114528	-0.152747	0.381804	0.133133	0.860255	0.393675	0.562392	0	0		briefp_gec_t	left_amygdala_ODI	0.029938	-0.256162	0.316038	0.142293	0.210396	0.834249	0.960495	0	0
briefp_gec_t	left_amygdala_ctx_lh_inferiortemporal	0.100651	-0.304494	0.505796	0.201807	0.498749	0.6201	0.72953	0	0		briefp_gec_t	left_amygdala_ctx_lh_inferiortemporal	0.220723	-0.184005	0.62545	0.201293	1.09652	0.278321	0.960495	0	0
briefp_gec_t	left_amygdala_ctx_lh_insula	-0.311609	-0.62598	0.00276113	0.156591	-1.98995	0.0519704	0.509518	0	0		briefp_gec_t	left_amygdala_ctx_lh_insula	0.250752	-0.128749	0.630252	0.188747	1.32851	0.190292	0.960495	0	0
briefp_gec_t	left_amygdala_ctx_lh_medialorbitofrontal	-0.232588	-0.598665	0.13349	0.182347	-1.27552	0.207904	0.509518	0	0		briefp_gec_t	left_amygdala_ctx_lh_medialorbitofrontal	0.0650652	-0.333275	0.463406	0.198117	0.328418	0.744024	0.960495	0	0
briefp_gec_t	left_amygdala_ctx_lh_rostralanteriorcingulate	-0.375386	-0.663714	-0.0870589	0.143619	-2.61376	0.0117418	0.234836	1	0		briefp_gec_t	left_amygdala_ctx_lh_rostralanteriorcingulate	-0.0405921	-0.407675	0.326491	0.182571	-0.222336	0.824995	0.960495	0	0
briefp_gec_t	left_amygdala_left_putamen	-0.190299	-0.514283	0.133685	0.16138	-1.1792	0.243792	0.509518	0	0		briefp_gec_t	left_amygdala_left_putamen	0.0271184	-0.346622	0.400859	0.185882	0.145891	0.884619	0.960495	0	0
briefp_gec_t	left_amygdala_left_thalamus	-0.0753689	-0.446645	0.295908	0.184937	-0.407538	0.685319	0.761465	0	0		briefp_gec_t	left_amygdala_left_thalamus	-0.0447604	-0.440869	0.351348	0.197007	-0.227202	0.821231	0.960495	0	0
briefp_gec_t	right_amygdala_FA	-0.028431	-0.320284	0.263422	0.145375	-0.19557	0.845724	0.890236	0	0		briefp_gec_t	right_amygdala_FA	-0.0318201	-0.369841	0.3062	0.168116	-0.189275	0.850676	0.960495	0	0
briefp_gec_t	right_amygdala_MD	0.210092	-0.0839222	0.504105	0.146452	1.43455	0.15752	0.509518	0	0		briefp_gec_t	right_amygdala_MD	0.197488	-0.18899	0.583966	0.192217	1.02742	0.309371	0.960495	0	0
briefp_gec_t	right_amygdala_NDI	-0.141872	-0.45317	0.169425	0.155061	-0.914946	0.364526	0.560809	0	0		briefp_gec_t	right_amygdala_NDI	-0.133247	-0.580538	0.314043	0.222462	-0.598965	0.552013	0.960495	0	0
briefp_gec_t	right_amygdala_ODI	0.138182	-0.129937	0.406301	0.133553	1.03466	0.305711	0.509518	0	0		briefp_gec_t	right_amygdala_ODI	-0.0720267	-0.355344	0.21129	0.140909	-0.511157	0.611584	0.960495	0	0
briefp_gec_t	right_amygdala_ctx_rh_inferiortemporal	-0.177675	-0.520587	0.165237	0.170808	-1.0402	0.303154	0.509518	0	0		briefp_gec_t	right_amygdala_ctx_rh_inferiortemporal	0.408166	-0.0199117	0.836243	0.212907	1.91711	0.0611863	0.960495	0	0
briefp_gec_t	right_amygdala_ctx_rh_insula	-0.219052	-0.52404	0.0859365	0.151918	-1.44191	0.155442	0.509518	0	0		briefp_gec_t	right_amygdala_ctx_rh_insula	0.177838	-0.192783	0.54846	0.184331	0.964779	0.339491	0.960495	0	0
briefp_gec_t	right_amygdala_ctx_rh_medialorbitofrontal	-0.138797	-0.492853	0.215258	0.176359	-0.787016	0.434915	0.579887	0	0		briefp_gec_t	right_amygdala_ctx_rh_medialorbitofrontal	-0.0191235	-0.367077	0.32883	0.173057	-0.110504	0.91247	0.960495	0	0
briefp_gec_t	right_amygdala_ctx_rh_rostralanteriorcingulate	-0.179593	-0.488394	0.129208	0.153817	-1.16758	0.248408	0.509518	0	0		briefp_gec_t	right_amygdala_ctx_rh_rostralanteriorcingulate	-0.148052	-0.51266	0.216555	0.181339	-0.816439	0.418283	0.960495	0	0
briefp_gec_t	right_amygdala_right_putamen	-0.224392	-0.52669	0.0779066	0.150578	-1.4902	0.142331	0.509518	0	0		briefp_gec_t	right_amygdala_right_putamen	-0.026697	-0.475198	0.421804	0.223064	-0.119683	0.905234	0.960495	0	0
briefp_gec_t	right_amygdala_right_thalamus	-0.00485233	-0.334689	0.324985	0.164295	-0.0295342	0.976554	0.976554	0	0		briefp_gec_t	right_amygdala_right_thalamus	-0.00437301	-0.423151	0.414405	0.208281	-0.0209957	0.983336	0.983336	0	0
ecbq_effco_corrected	left_amygdala_FA	0.249201	-0.0559675	0.554369	0.151777	1.64189	0.10715	0.921918	0	0		ecbq_effco_corrected	left_amygdala_FA	-0.125578	-0.390083	0.138926	0.132089	-0.950706	0.345768	0.929965	0	0
ecbq_effco_corrected	left_amygdala_MD	0.0527994	-0.287791	0.393389	0.169394	0.311695	0.756622	0.944055	0	0		ecbq_effco_corrected	left_amygdala_MD	-0.0900992	-0.430329	0.25013	0.169905	-0.530291	0.59797	0.929996	0	0
ecbq_effco_corrected	left_amygdala_NDI	-0.183545	-0.530041	0.162951	0.172332	-1.06507	0.292172	0.921918	0	0		ecbq_effco_corrected	left_amygdala_NDI	0.0363018	-0.34778	0.420384	0.191805	0.189265	0.850558	0.929996	0	0
ecbq_effco_corrected	left_amygdala_ODI	-0.0133454	-0.307116	0.280426	0.146109	-0.0913386	0.927604	0.944055	0	0		ecbq_effco_corrected	left_amygdala_ODI	0.0114708	-0.248844	0.271786	0.129997	0.0882391	0.929996	0.929996	0	0
ecbq_effco_corrected	left_amygdala_ctx_lh_inferiortemporal	0.0687467	-0.336051	0.473544	0.201328	0.341466	0.734243	0.944055	0	0		ecbq_effco_corrected	left_amygdala_ctx_lh_inferiortemporal	-0.153578	-0.530936	0.22378	0.188447	-0.814966	0.418484	0.929965	0	0
ecbq_effco_corrected	left_amygdala_ctx_lh_insula	0.173112	-0.175204	0.521428	0.173237	0.999278	0.322671	0.921918	0	0		ecbq_effco_corrected	left_amygdala_ctx_lh_insula	-0.0600754	-0.418376	0.298225	0.17893	-0.335748	0.738293	0.929996	0	0
ecbq_effco_corrected	left_amygdala_ctx_lh_medialorbitofrontal	0.247876	-0.14474	0.640493	0.19527	1.2694	0.210417	0.921918	0	0		ecbq_effco_corrected	left_amygdala_ctx_lh_medialorbitofrontal	-0.046069	-0.387718	0.29558	0.170614	-0.270019	0.788121	0.929996	0	0
ecbq_effco_corrected	left_amygdala_ctx_lh_rostralanteriorcingulate	0.159538	-0.154041	0.473117	0.15596	1.02294	0.311464	0.921918	0	0		ecbq_effco_corrected	left_amygdala_ctx_lh_rostralanteriorcingulate	-0.136298	-0.452077	0.179481	0.157695	-0.864314	0.391038	0.929965	0	0
ecbq_effco_corrected	left_amygdala_left_putamen	-0.0130808	-0.385918	0.359756	0.185432	-0.0705424	0.944055	0.944055	0	0		ecbq_effco_corrected	left_amygdala_left_putamen	0.0222855	-0.303983	0.348554	0.162933	0.136777	0.891689	0.929996	0	0
ecbq_effco_corrected	left_amygdala_left_thalamus	-0.0454467	-0.4439	0.353007	0.198173	-0.229329	0.819588	0.944055	0	0		ecbq_effco_corrected	left_amygdala_left_thalamus	-0.189127	-0.509514	0.13126	0.159996	-1.18207	0.242085	0.929965	0	0
ecbq_effco_corrected	right_amygdala_FA	-0.18865	-0.499525	0.122226	0.154616	-1.22012	0.22838	0.921918	0	0		ecbq_effco_corrected	right_amygdala_FA	-0.131699	-0.411933	0.148536	0.139945	-0.941077	0.350637	0.929965	0	0
ecbq_effco_corrected	right_amygdala_MD	0.0153895	-0.311961	0.34274	0.162809	0.0945245	0.925086	0.944055	0	0		ecbq_effco_corrected	right_amygdala_MD	0.0186817	-0.330657	0.36802	0.174454	0.107087	0.915096	0.929996	0	0
ecbq_effco_corrected	right_amygdala_NDI	-0.117383	-0.446627	0.211862	0.163752	-0.716836	0.476949	0.944055	0	0		ecbq_effco_corrected	right_amygdala_NDI	-0.108454	-0.484452	0.267544	0.187768	-0.577596	0.565812	0.929996	0	0
ecbq_effco_corrected	right_amygdala_ODI	0.0624436	-0.228232	0.353119	0.144569	0.431929	0.667727	0.944055	0	0		ecbq_effco_corrected	right_amygdala_ODI	0.219018	-0.0530298	0.491066	0.135856	1.61213	0.112458	0.929965	0	0
ecbq_effco_corrected	right_amygdala_ctx_rh_inferiortemporal	0.286032	-0.0740595	0.646123	0.179093	1.59711	0.116805	0.921918	0	0		ecbq_effco_corrected	right_amygdala_ctx_rh_inferiortemporal	-0.453376	-0.820527	-0.0862253	0.183349	-2.47274	0.0164144	0.328287	1	0
ecbq_effco_corrected	right_amygdala_ctx_rh_insula	0.0374063	-0.305671	0.380484	0.170631	0.219223	0.827406	0.944055	0	0		ecbq_effco_corrected	right_amygdala_ctx_rh_insula	-0.184383	-0.526797	0.158032	0.170996	-1.07828	0.285449	0.929965	0	0
ecbq_effco_corrected	right_amygdala_ctx_rh_medialorbitofrontal	-0.034181	-0.418284	0.349922	0.191036	-0.178925	0.85875	0.944055	0	0		ecbq_effco_corrected	right_amygdala_ctx_rh_medialorbitofrontal	0.0442717	-0.276938	0.365482	0.160407	0.275996	0.78355	0.929996	0	0
ecbq_effco_corrected	right_amygdala_ctx_rh_rostralanteriorcingulate	-0.0620254	-0.429076	0.305025	0.182555	-0.339763	0.735517	0.944055	0	0		ecbq_effco_corrected	right_amygdala_ctx_rh_rostralanteriorcingulate	-0.0409114	-0.36815	0.286328	0.163418	-0.250348	0.803218	0.929996	0	0
ecbq_effco_corrected	right_amygdala_right_putamen	0.0696316	-0.273259	0.412522	0.170538	0.408304	0.684866	0.944055	0	0		ecbq_effco_corrected	right_amygdala_right_putamen	-0.0729819	-0.440525	0.294561	0.183545	-0.397623	0.692393	0.929996	0	0
ecbq_effco_corrected	right_amygdala_right_thalamus	-0.0525088	-0.42051	0.315492	0.183027	-0.286891	0.775431	0.944055	0	0		ecbq_effco_corrected	right_amygdala_right_thalamus	-0.147113	-0.49577	0.201544	0.174114	-0.844923	0.401687	0.929965	0	0
ecbq_negaf_corrected	left_amygdala_FA	-0.0812288	-0.377022	0.214565	0.147114	-0.552147	0.58341	0.805159	0	0		ecbq_negaf_corrected	left_amygdala_FA	0.176286	-0.0947053	0.447277	0.135329	1.30265	0.197933	0.387061	0	0
ecbq_negaf_corrected	left_amygdala_MD	0.0654977	-0.256516	0.387511	0.160155	0.408964	0.684385	0.805159	0	0		ecbq_negaf_corrected	left_amygdala_MD	-0.00785994	-0.35967	0.343951	0.175689	-0.0447379	0.964473	0.964473	0	0
ecbq_negaf_corrected	left_amygdala_NDI	-0.132129	-0.461592	0.197335	0.16386	-0.806349	0.424019	0.805159	0	0		ecbq_negaf_corrected	left_amygdala_NDI	0.257051	-0.133351	0.647454	0.194961	1.31848	0.192618	0.387061	0	0
ecbq_negaf_corrected	left_amygdala_ODI	-0.103947	-0.38028	0.172386	0.137436	-0.75633	0.453147	0.805159	0	0		ecbq_negaf_corrected	left_amygdala_ODI	-0.141669	-0.407565	0.124227	0.132784	-1.06691	0.29051	0.446938	0	0
ecbq_negaf_corrected	left_amygdala_ctx_lh_inferiortemporal	0.322815	-0.0490275	0.694658	0.184938	1.74553	0.087291	0.805159	0	0		ecbq_negaf_corrected	left_amygdala_ctx_lh_inferiortemporal	0.233117	-0.153482	0.619715	0.193061	1.20747	0.232237	0.387061	0	0
ecbq_negaf_corrected	left_amygdala_ctx_lh_insula	-0.0162832	-0.349218	0.316652	0.165587	-0.0983364	0.922075	0.922075	0	0		ecbq_negaf_corrected	left_amygdala_ctx_lh_insula	0.103521	-0.265417	0.472459	0.184242	0.561874	0.576404	0.606741	0	0
ecbq_negaf_corrected	left_amygdala_ctx_lh_medialorbitofrontal	0.110435	-0.265859	0.486729	0.187152	0.590083	0.557903	0.805159	0	0		ecbq_negaf_corrected	left_amygdala_ctx_lh_medialorbitofrontal	0.299386	-0.0441991	0.64297	0.171581	1.74487	0.0863978	0.387061	0	0
ecbq_negaf_corrected	left_amygdala_ctx_lh_rostralanteriorcingulate	0.0819748	-0.216988	0.380938	0.148691	0.55131	0.583978	0.805159	0	0		ecbq_negaf_corrected	left_amygdala_ctx_lh_rostralanteriorcingulate	0.14208	-0.183606	0.467766	0.162642	0.873573	0.386016	0.488202	0	0
ecbq_negaf_corrected	left_amygdala_left_putamen	-0.0619525	-0.414271	0.290366	0.175227	-0.353555	0.72522	0.805801	0	0		ecbq_negaf_corrected	left_amygdala_left_putamen	0.230754	-0.100242	0.561749	0.165294	1.39602	0.168122	0.387061	0	0
ecbq_negaf_corrected	left_amygdala_left_thalamus	0.152033	-0.22258	0.526645	0.186315	0.815995	0.418534	0.805159	0	0		ecbq_negaf_corrected	left_amygdala_left_thalamus	0.265596	-0.0614126	0.592605	0.163303	1.6264	0.109381	0.387061	0	0
ecbq_negaf_corrected	right_amygdala_FA	0.180308	-0.113732	0.474349	0.146243	1.23294	0.223603	0.805159	0	0		ecbq_negaf_corrected	right_amygdala_FA	0.179963	-0.107402	0.467329	0.143506	1.25405	0.214943	0.387061	0	0
ecbq_negaf_corrected	right_amygdala_MD	0.0675893	-0.241539	0.376718	0.153747	0.439614	0.662189	0.805159	0	0		ecbq_negaf_corrected	right_amygdala_MD	-0.333116	-0.682502	0.0162705	0.174478	-1.90921	0.061273	0.387061	0	0
ecbq_negaf_corrected	right_amygdala_NDI	-0.112025	-0.42351	0.199459	0.154918	-0.723124	0.473113	0.805159	0	0		ecbq_negaf_corrected	right_amygdala_NDI	0.28885	-0.0925117	0.670212	0.190446	1.5167	0.134869	0.387061	0	0
ecbq_negaf_corrected	right_amygdala_ODI	-0.107775	-0.38155	0.166	0.136163	-0.79151	0.432541	0.805159	0	0		ecbq_negaf_corrected	right_amygdala_ODI	-0.123173	-0.408255	0.161909	0.142365	-0.86519	0.390561	0.488202	0	0
ecbq_negaf_corrected	right_amygdala_ctx_rh_inferiortemporal	-0.0960224	-0.444545	0.2525	0.173339	-0.553956	0.582181	0.805159	0	0		ecbq_negaf_corrected	right_amygdala_ctx_rh_inferiortemporal	0.148575	-0.24799	0.545139	0.198038	0.750232	0.456201	0.50689	0	0
ecbq_negaf_corrected	right_amygdala_ctx_rh_insula	-0.023715	-0.348406	0.300976	0.161487	-0.146854	0.883863	0.922075	0	0		ecbq_negaf_corrected	right_amygdala_ctx_rh_insula	0.167691	-0.186316	0.521698	0.176786	0.948555	0.346851	0.488202	0	0
ecbq_negaf_corrected	right_amygdala_ctx_rh_medialorbitofrontal	-0.0781571	-0.440988	0.284673	0.180456	-0.433109	0.666875	0.805159	0	0		ecbq_negaf_corrected	right_amygdala_ctx_rh_medialorbitofrontal	0.34662	0.0280666	0.665174	0.159081	2.1789	0.0334881	0.387061	1	0
ecbq_negaf_corrected	right_amygdala_ctx_rh_rostralanteriorcingulate	-0.0710244	-0.418114	0.276065	0.172627	-0.411433	0.682587	0.805159	0	0		ecbq_negaf_corrected	right_amygdala_ctx_rh_rostralanteriorcingulate	0.13726	-0.19851	0.473029	0.167678	0.818589	0.41643	0.489918	0	0
ecbq_negaf_corrected	right_amygdala_right_putamen	-0.134635	-0.457265	0.187995	0.160462	-0.839047	0.405602	0.805159	0	0		ecbq_negaf_corrected	right_amygdala_right_putamen	0.228503	-0.14628	0.603287	0.187161	1.22089	0.227153	0.387061	0	0
ecbq_negaf_corrected	right_amygdala_right_thalamus	0.154682	-0.190895	0.50026	0.171875	0.899971	0.372629	0.805159	0	0		ecbq_negaf_corrected	right_amygdala_right_thalamus	0.338894	-0.0116555	0.689444	0.175059	1.93589	0.0578467	0.387061	0	0
ecbq_surge_corrected	left_amygdala_FA	0.0728145	-0.230427	0.376056	0.150819	0.482796	0.631436	0.974179	0	0		ecbq_surge_corrected	left_amygdala_FA	-0.085899	-0.358516	0.186718	0.136141	-0.630957	0.530591	0.818595	0	0
ecbq_surge_corrected	left_amygdala_MD	-0.0256168	-0.355983	0.30475	0.16431	-0.155906	0.876761	0.974179	0	0		ecbq_surge_corrected	left_amygdala_MD	0.349268	0.0117607	0.686776	0.168546	2.07224	0.0427771	0.378648	1	0
ecbq_surge_corrected	left_amygdala_NDI	-0.0409596	-0.380537	0.298618	0.168891	-0.242521	0.80941	0.974179	0	0		ecbq_surge_corrected	left_amygdala_NDI	-0.335771	-0.719834	0.048293	0.191795	-1.75067	0.0853831	0.426915	0	0
ecbq_surge_corrected	left_amygdala_ODI	-0.02387	-0.308548	0.260808	0.141586	-0.16859	0.866827	0.974179	0	0		ecbq_surge_corrected	left_amygdala_ODI	-0.0497215	-0.316539	0.217096	0.133245	-0.37316	0.710414	0.818595	0	0
ecbq_surge_corrected	left_amygdala_ctx_lh_inferiortemporal	-0.0925874	-0.484493	0.299318	0.194916	-0.475011	0.636934	0.974179	0	0		ecbq_surge_corrected	left_amygdala_ctx_lh_inferiortemporal	-0.393488	-0.768724	-0.0182516	0.187387	-2.09987	0.0401783	0.378648	1	0
ecbq_surge_corrected	left_amygdala_ctx_lh_insula	-0.044772	-0.385623	0.296079	0.169524	-0.264105	0.79283	0.974179	0	0		ecbq_surge_corrected	left_amygdala_ctx_lh_insula	0.0613884	-0.306289	0.429066	0.183612	0.334337	0.739352	0.818595	0	0
ecbq_surge_corrected	left_amygdala_ctx_lh_medialorbitofrontal	-0.0386809	-0.425396	0.348034	0.192335	-0.201113	0.84146	0.974179	0	0		ecbq_surge_corrected	left_amygdala_ctx_lh_medialorbitofrontal	0.157101	-0.191227	0.505428	0.173949	0.903141	0.370252	0.818595	0	0
ecbq_surge_corrected	left_amygdala_ctx_lh_rostralanteriorcingulate	-0.00181009	-0.30904	0.30542	0.152803	-0.0118459	0.990598	0.990598	0	0		ecbq_surge_corrected	left_amygdala_ctx_lh_rostralanteriorcingulate	0.11231	-0.212484	0.437104	0.162197	0.69243	0.491479	0.818595	0	0
ecbq_surge_corrected	left_amygdala_left_putamen	0.190053	-0.167103	0.54721	0.177634	1.06992	0.290007	0.974179	0	0		ecbq_surge_corrected	left_amygdala_left_putamen	-0.0660807	-0.400481	0.268319	0.166994	-0.395707	0.693798	0.818595	0	0
ecbq_surge_corrected	left_amygdala_left_thalamus	0.324818	-0.0499192	0.699555	0.186378	1.7428	0.0877731	0.877731	0	0		ecbq_surge_corrected	left_amygdala_left_thalamus	-0.0471133	-0.379653	0.285426	0.166065	-0.283704	0.777665	0.818595	0	0
ecbq_surge_corrected	right_amygdala_FA	0.0241763	-0.281696	0.330048	0.152127	0.158922	0.874397	0.974179	0	0		ecbq_surge_corrected	right_amygdala_FA	0.176693	-0.109283	0.462669	0.142812	1.23724	0.221069	0.552673	0	0
ecbq_surge_corrected	right_amygdala_MD	0.146639	-0.167808	0.461086	0.156392	0.937638	0.353124	0.974179	0	0		ecbq_surge_corrected	right_amygdala_MD	0.256894	-0.095085	0.608874	0.175773	1.46151	0.149366	0.430404	0	0
ecbq_surge_corrected	right_amygdala_NDI	-0.132203	-0.450724	0.186318	0.158418	-0.834521	0.408122	0.974179	0	0		ecbq_surge_corrected	right_amygdala_NDI	-0.286169	-0.665614	0.0932762	0.189489	-1.51021	0.136513	0.430404	0	0
ecbq_surge_corrected	right_amygdala_ODI	-0.0113544	-0.293619	0.27091	0.140386	-0.0808799	0.935874	0.98513	0	0		ecbq_surge_corrected	right_amygdala_ODI	0.0576644	-0.227384	0.342713	0.142349	0.405093	0.686926	0.818595	0	0
ecbq_surge_corrected	right_amygdala_ctx_rh_inferiortemporal	0.0408273	-0.317148	0.398803	0.178041	0.229314	0.819599	0.974179	0	0		ecbq_surge_corrected	right_amygdala_ctx_rh_inferiortemporal	-0.283206	-0.672474	0.106062	0.194394	-1.45686	0.150641	0.430404	0	0
ecbq_surge_corrected	right_amygdala_ctx_rh_insula	0.17824	-0.150408	0.506888	0.163455	1.09045	0.280957	0.974179	0	0		ecbq_surge_corrected	right_amygdala_ctx_rh_insula	-0.0656936	-0.420204	0.288816	0.177037	-0.371073	0.711959	0.818595	0	0
ecbq_surge_corrected	right_amygdala_ctx_rh_medialorbitofrontal	-0.0516663	-0.42378	0.320447	0.185073	-0.279168	0.781315	0.974179	0	0		ecbq_surge_corrected	right_amygdala_ctx_rh_medialorbitofrontal	0.084336	-0.244738	0.41341	0.164335	0.513197	0.609797	0.818595	0	0
ecbq_surge_corrected	right_amygdala_ctx_rh_rostralanteriorcingulate	0.0530427	-0.302816	0.408901	0.176988	0.299697	0.765703	0.974179	0	0		ecbq_surge_corrected	right_amygdala_ctx_rh_rostralanteriorcingulate	0.315921	-0.00944688	0.641289	0.162484	1.94432	0.0567972	0.378648	0	0
ecbq_surge_corrected	right_amygdala_right_putamen	0.133856	-0.196792	0.464505	0.16445	0.813963	0.419686	0.974179	0	0		ecbq_surge_corrected	right_amygdala_right_putamen	0.0271469	-0.350466	0.40476	0.188574	0.143959	0.886041	0.886041	0	0
ecbq_surge_corrected	right_amygdala_right_thalamus	0.355967	0.0142514	0.697684	0.169954	2.09449	0.0415198	0.830396	1	0		ecbq_surge_corrected	right_amygdala_right_thalamus	-0.0857813	-0.445073	0.273511	0.179425	-0.47809	0.634415	0.818595	0	0
qchat_score_corrected	left_amygdala_FA	-0.0728342	-0.357739	0.212071	0.141774	-0.513735	0.609746	0.871066	0	0		qchat_score_corrected	left_amygdala_FA	0.288276	0.0244585	0.552093	0.131796	2.1873	0.0327659	0.0595743	1	0
qchat_score_corrected	left_amygdala_MD	-0.324469	-0.620928	-0.0280095	0.147523	-2.19944	0.0325952	0.278493	1	0		qchat_score_corrected	left_amygdala_MD	-0.19987	-0.546121	0.146381	0.172977	-1.15547	0.252635	0.265931	0	0
qchat_score_corrected	left_amygdala_NDI	0.198373	-0.117744	0.51449	0.157306	1.26107	0.213256	0.53314	0	0		qchat_score_corrected	left_amygdala_NDI	0.471454	0.0953684	0.84754	0.187882	2.50932	0.0149115	0.037921	1	1
qchat_score_corrected	left_amygdala_ODI	0.1002	-0.164179	0.364578	0.131559	0.761632	0.44993	0.802765	0	0		qchat_score_corrected	left_amygdala_ODI	-0.318419	-0.573108	-0.0637306	0.127235	-2.50261	0.0151684	0.037921	1	1
qchat_score_corrected	left_amygdala_ctx_lh_inferiortemporal	-0.256098	-0.622178	0.109982	0.182168	-1.40584	0.166082	0.474521	0	0		qchat_score_corrected	left_amygdala_ctx_lh_inferiortemporal	0.513442	0.146459	0.880426	0.183334	2.80058	0.00691896	0.037921	1	1
qchat_score_corrected	left_amygdala_ctx_lh_insula	-0.0479452	-0.370734	0.274844	0.160626	-0.29849	0.766591	0.918968	0	0		qchat_score_corrected	left_amygdala_ctx_lh_insula	0.508665	0.164354	0.852977	0.172008	2.95722	0.00448467	0.037921	1	1
qchat_score_corrected	left_amygdala_ctx_lh_medialorbitofrontal	0.0162065	-0.354101	0.386514	0.184271	0.087949	0.930276	0.932165	0	0		qchat_score_corrected	left_amygdala_ctx_lh_medialorbitofrontal	0.433626	0.100577	0.766675	0.166382	2.60622	0.0116159	0.037921	1	1
qchat_score_corrected	left_amygdala_ctx_lh_rostralanteriorcingulate	0.0778024	-0.215635	0.37124	0.14602	0.532822	0.596565	0.871066	0	0		qchat_score_corrected	left_amygdala_ctx_lh_rostralanteriorcingulate	0.405887	0.0977112	0.714063	0.153956	2.63639	0.0107342	0.037921	1	1
qchat_score_corrected	left_amygdala_left_putamen	0.118722	-0.217761	0.455205	0.16744	0.709041	0.481659	0.802765	0	0		qchat_score_corrected	left_amygdala_left_putamen	0.4864	0.175379	0.797421	0.155377	3.13045	0.00273254	0.037921	1	1
qchat_score_corrected	left_amygdala_left_thalamus	-0.35958	-0.705225	-0.0139353	0.171999	-2.09059	0.041774	0.278493	1	0		qchat_score_corrected	left_amygdala_left_thalamus	0.381082	0.0624149	0.699749	0.159197	2.39378	0.0199308	0.0442907	1	1
qchat_score_corrected	right_amygdala_FA	-0.145164	-0.431317	0.140989	0.142395	-1.01945	0.312998	0.695551	0	0		qchat_score_corrected	right_amygdala_FA	0.105061	-0.181751	0.391873	0.143283	0.733243	0.466363	0.466363	0	0
qchat_score_corrected	right_amygdala_MD	-0.337886	-0.623446	-0.0523262	0.1421	-2.37781	0.0213614	0.278493	1	0		qchat_score_corrected	right_amygdala_MD	-0.39634	-0.735308	-0.0573716	0.169339	-2.34052	0.0227179	0.0454359	1	1
qchat_score_corrected	right_amygdala_NDI	0.111478	-0.190474	0.41343	0.150257	0.741918	0.461678	0.802765	0	0		qchat_score_corrected	right_amygdala_NDI	0.46336	0.0949233	0.831797	0.18406	2.51744	0.014606	0.037921	1	1
qchat_score_corrected	right_amygdala_ODI	0.187009	-0.0768654	0.450882	0.131308	1.42419	0.160728	0.474521	0	0		qchat_score_corrected	right_amygdala_ODI	-0.237852	-0.514286	0.0385809	0.138098	-1.72234	0.0903363	0.11292	0	0
qchat_score_corrected	right_amygdala_ctx_rh_inferiortemporal	-0.253874	-0.589114	0.0813671	0.166822	-1.52183	0.13448	0.474521	0	0		qchat_score_corrected	right_amygdala_ctx_rh_inferiortemporal	0.289996	-0.0983533	0.678346	0.194008	1.49476	0.140397	0.165174	0	0
qchat_score_corrected	right_amygdala_ctx_rh_insula	-0.0520764	-0.365777	0.261624	0.156103	-0.333603	0.740103	0.918968	0	0		qchat_score_corrected	right_amygdala_ctx_rh_insula	0.353278	0.0147074	0.691849	0.16914	2.08867	0.0411364	0.0644117	1	0
qchat_score_corrected	right_amygdala_ctx_rh_medialorbitofrontal	-0.0408798	-0.397207	0.315447	0.177314	-0.23055	0.818624	0.918968	0	0		qchat_score_corrected	right_amygdala_ctx_rh_medialorbitofrontal	0.30258	-0.0190819	0.624243	0.160693	1.88297	0.0647225	0.0924608	0	0
qchat_score_corrected	right_amygdala_ctx_rh_rostralanteriorcingulate	0.0134625	-0.302736	0.329662	0.157346	0.08556	0.932165	0.932165	0	0		qchat_score_corrected	right_amygdala_ctx_rh_rostralanteriorcingulate	0.20804	-0.125001	0.541082	0.166378	1.25041	0.216172	0.240191	0	0
qchat_score_corrected	right_amygdala_right_putamen	-0.0334939	-0.339957	0.272969	0.152501	-0.219631	0.827071	0.918968	0	0		qchat_score_corrected	right_amygdala_right_putamen	0.326542	-0.043039	0.696123	0.184632	1.76861	0.0822173	0.109623	0	0
qchat_score_corrected	right_amygdala_right_thalamus	-0.24901	-0.580074	0.0820541	0.164743	-1.5115	0.137083	0.474521	0	0		qchat_score_corrected	right_amygdala_right_thalamus	0.362579	0.0137991	0.711359	0.17424	2.08091	0.0418676	0.0644117	1	0
